# Supplementary material for: A novel statistical method predicts mutability of the genomic segments of the SARS-CoV-2 virus
Source: QRB Discov. 2021 Dec 13;3:e1. doi: 10.1017/qrd.2021.13 (PMC8795775; doi:10.1017/qrd.2021.13)
Supplement: Supplementary file 1 [file qrdsup.zip]

Archive with 2 entries (2 files):
- S2633289221000132sup001.xls
- S2633289221000132sup002.pdf
