# Supplementary material for: A novel statistical method predicts mutability of the genomic segments of the SARS-CoV-2 virus
Source: QRB Discov. 2021 Dec 13;3:e1. doi: 10.1017/qrd.2021.13 (PMC8795775; doi:10.1017/qrd.2021.13)
Supplement: Supplementary file 1 [file qrdsup.zip › S2633289221000132sup001.xls]

## Sheet: Nucleotides Probability
	Reference Sequence	Mutations
		NCBI	GISAID
A	0.299435	0.16226	0.15765
C	0.183661	0.54511	0.49236
G	0.196067	0.20974	0.26299
T	0.320837	0.08179	0.0842

## Sheet: Nucleotide Mutated to
NCBI						GISAID
	A	C	G	T	del			A	C	G	T	del
A	0	0.04255	0.83161	0.08393	0.04191		A	0	0.04359	0.81189	0.08347	0.06105
C	0.02334	0	0.0032	0.96723	0.00624		C	0.02826	0	0.00366	0.95956	0.00852
G	0.30349	0.09538	0	0.57011	0.03102		G	0.42142	0.15828	0	0.38774	0.03255
T	0.09369	0.76472	0.03313	0	0.10846		T	0.1545	0.62702	0.06188	0	0.15659
del	0.17188	0.25	0.14063	0.4375	0		del	0.20646	0.16358	0.13235	0.49762	0

## Sheet: Mutated Nucleotide Neighbors
NCBI	A	C	G	T		GISAID	A	C	G	T
	AAA	ACA	AGA	ATA			AAA	ACA	AGA	ATA
	0.0178704	0.0719691	0.315915	0.0413589			0.0315934	0.0726628	0.142231	0.0947796
	AAC	ACC	AGC	ATC			AAC	ACC	AGC	ATC
	0.0272311	0.106608	0.0176103	0.0293311			0.0202288	0.0646808	0.0212831	0.0533476
	AAG	ACG	AGG	ATG			AAG	ACG	AGG	ATG
	0.0440379	0.0102903	0.136768	0.10593			0.0367258	0.018423	0.16579	0.101943
	AAT	ACT	AGT	ATT			AAT	ACT	AGT	ATT
	0.0493565	0.0344172	0.0492923	0.0837729			0.0658188	0.0575024	0.0452427	0.0831632
	CAA	CCA	CGA	CTA			CAA	CCA	CGA	CTA
	0.0197851	0.0123801	0.0137426	0.0259548			0.0230018	0.0286805	0.0108303	0.0418192
	CAC	CCC	CGC	CTC			CAC	CCC	CGC	CTC
	0.0185087	0.00573093	0.0179394	0.0160371			0.0161492	0.0100588	0.0142958	0.031382
	CAG	CCG	CGG	CTG			CAG	CCG	CGG	CTG
	0.022338	0.00474939	0.00872284	0.0633045			0.0292904	0.0062303	0.00740991	0.0493171
	CAT	CCT	CGT	CTT			CAT	CCT	CGT	CTT
	0.0132965	0.201817	0.0314352	0.0584512			0.0266584	0.191899	0.0200659	0.0592967
	GAA	GCA	GGA	GTA			GAA	GCA	GGA	GTA
	0.0207425	0.0130133	0.0227946	0.0160371			0.0166286	0.0156269	0.0213732	0.0256794
	GAC	GCC	GGC	GTC			GAC	GCC	GGC	GTC
	0.0138283	0.0526866	0.0139072	0.0257438			0.0092684	0.0222425	0.0240442	0.0189735
	GAG	GCG	GGG	GTG			GAG	GCG	GGG	GTG
	0.00967982	0.00367286	0.133394	0.0305972			0.0103212	0.00414752	0.296644	0.0573078
	GAT	GCT	GGT	GTT			GAT	GCT	GGT	GTT
	0.531433	0.0244119	0.0332456	0.0390378			0.561678	0.0387874	0.0418054	0.0435969
	TAA	TCA	TGA	TTA			TAA	TCA	TGA	TTA
	0.0113818	0.0448342	0.0488808	0.340578			0.0218832	0.0516604	0.0374609	0.154604
	TAC	TCC	TGC	TTC			TAC	TCC	TGC	TTC
	0.0071269	0.00791565	0.0398288	0.0242667			0.0152562	0.0105464	0.0294086	0.0343389
	TAG	TCG	TGG	TTG			TAG	TCG	TGG	TTG
	0.044357	0.163094	0.0272383	0.0580291			0.0670408	0.18175	0.027087	0.0570086
	TAT	TCT	TGT	TTT			TAT	TCT	TGT	TTT
	0.148708	0.242251	0.0882982	0.0400928			0.048457	0.225101	0.0950272	0.093442

## Sheet: Codon Frequency
Codon	Frequency
AAA	367
AAC	173
AAG	195
AAT	359
ACA	294
ACC	68
ACG	36
ACT	320
AGA	156
AGC	40
AGG	47
AGT	158
ATA	157
ATC	95
ATG	207
ATT	261
CAA	254
CAC	58
CAG	111
CAT	131
CCA	157
CCC	29
CCG	17
CCT	191
CGA	17
CGC	34
CGG	11
CGT	85
CTA	102
CTC	92
CTG	47
CTT	271
GAA	319
GAC	184
GAG	123
GAT	327
GCA	180
GCC	95
GCG	26
GCT	358
GGA	119
GGC	103
GGG	18
GGT	337
GTA	177
GTC	110
GTG	113
GTT	382
TAA	10
TAC	174
TAG	1
TAT	274
TCA	184
TCC	51
TCG	12
TCT	216
TGA	1
TGC	67
TGG	111
TGT	229
TTA	253
TTC	149
TTG	165
TTT	352

## Sheet: Codon Change Probability
	AAA	AAC	AAG	AAT	ACA	ACC	ACG	ACT	AGA	AGC	AGG	AGT	ATA	ATC	ATG	ATT	CAA	CAC	CAG	CAT	CCA	CCC	CCG	CCT	CGA	CGC	CGG	CGT	CTA	CTC	CTG	CTT	GAA	GAC	GAG	GAT	GCA	GCC	GCG	GCT	GGA	GGC	GGG	GGT	GTA	GTC	GTG	GTT	TAA
AAA	0.00014	0.0243	0.20789	0.02653	0.00651	0.0007	0	0.00084	0.04454	0	0.00014	0.00084	0.00541	0.00014	0.00014	0.00028	0.00925	0	0.00098	0	0	0.00014	0	0.00014	0.0007	0	0.00014	0	0.00014	0	0	0.00084	0.03137	0.00014	0.00028	0	0.00014	0	0	0	0.00028	0.00014	0	0	0.00014	0	0	0.00084	0.00361
AAC	0.03207	5.8E−05	0.00175	0.26234	5.8E−05	0.00302	0	0.00035	0	0.01287	0	0.00052	0	0.00134	0.00041	0.00041	0	0.00227	5.8E−05	5.8E−05	0	0	0	0	0	0	0	0	5.8E−05	0.00128	0	0	0	0.00917	0	5.8E−05	0	0	0	0	0	5.8E−05	5.8E−05	0	0	0	0	0.00029	0
AAG	0.10008	0.0161	0.00049	0.13642	0	0	0.00391	0.00127	0.00167	0	0.09742	0	0	0	0.00313	0	0.00059	0	0.00556	0.00049	0.0002	0	0.00029	0	0	0	0	0	0	9.8E−05	9.8E−05	0	0.00059	0	0.01296	0	0.00049	0	0	0	0	0	0	0	0	0	0	0.00049	0
AAT	0.0056	0.24279	0.00444	7.8E−05	0.00172	0.00055	0	0.01348	0	0.00063	0.00016	0.03631	0	0	7.8E−05	0.00304	0.00094	0.00094	7.8E−05	0.00652	0	0	0	0	0	0	0	0	0	7.8E−05	0	0.00047	0	0.00109	0	0.01973	0.00094	0	0	7.8E−05	0.00055	0	0	0.00094	0	0	0	0.0007	0
ACA	0.06283	0.0003	0.0003	0.0002	5E−05	0.01213	0.03973	0.03666	0.0013	0.00025	5E−05	0.0003	0.19558	5E−05	0.00015	5E−05	1E−04	0	0	0	0.00209	0	0	0	0	0	0	0	0	0	0	5E−05	0.00035	0	0	0	0.01533	0	0.00025	0.00175	5E−05	0	0	0	0.0005	0	0	0.00025	0
ACC	0	0.00067	0	0.00014	0.00454	0	0.0004	0.09699	0	2.4E−05	9.5E−05	0.00012	0.00012	0.23816	0	0.00019	0	0	0	0	0	0.00012	0	0	0	0	0	0	0	0	0	0	0	0	0	0	0.00012	0.00114	0	0.00026	0	0	0	0.00012	0	2.4E−05	0	0	0
ACG	0	0	0.00219	0.00017	0.05334	0.00219	0	0.11299	0	0	0.00017	0.00084	0	0.00084	0.17929	0	0	0	0	0	0	0	0.00051	0	0	0	0	0	0	0	0	0	0	0	0	0	0.00202	0	0.01494	0	0	0	0	0	0	0	0.00101	0.00101	0
ACT	0	5E−05	0	0.0149	0.03618	0.0539	0.01403	0.00025	0.0003	0.00055	0	0.00185	0.00055	0.0021	0.00025	0.21603	0.0003	0	5E−05	0	5E−05	5E−05	0	0.00235	0	0	0	0	0	0	0.0003	0	0	0	0	0	0.0001	0.00035	0.00045	0.01316	0	0	0	0.00035	0	0.00045	0	0.0007	0
AGA	0.08636	0	0.00399	0	0.0139	0.00104	0	0.00087	0	0.0052	0.08679	0.00416	0.14608	0	0	0	0	0	0	0	0	0	0	0	0.01373	0.0033	0.00209	0.0052	0.00035	0	0	0	0.00052	0	0	0	0	0	0	0.0007	0.01051	0	0.00052	0.00017	0	0	0	0	0.00017
AGC	0.00013	0.02286	0	0.00044	0	0.00025	0	0.00019	0.03353	0	0	0.25914	0	0.01246	0	0	0	0	0	0	0	0	0	0	0	0.00137	0	0	0	0	0	0	0	0	0	0	0	0	0	0	0	0.00597	0	0	0	0	0	0	0
AGG	0.29272	0	0.00376	0	0	0	1.7E−05	3.5E−05	0.00685	3.5E−05	0	0.00278	0	0	0.00118	1.7E−05	0	0	0	0	0	0	0	1.7E−05	0.00021	0	0.00031	0.00026	0	0	0	0	0	0	0	0	0	0	0	0	0	0	0.00054	0	0	0	0	0	0
AGT	0.00079	0.00013	0	0.06734	0.00079	0.00079	0.00026	0.00833	0.00288	0.03944	0.00197	0	0.00013	0.00013	0.00013	0.15833	0	0	0	0	0	0	0	0.00092	0	0	0	0.03352	0	0	0	0.00053	0	0	0	0.00079	0	0	0	0	0	0.00013	0	0.04457	0	0	0	0.00079	0
ATA	0.00262	0	0	0	0.13167	0.00066	0	0.00109	0.00131	0	0	0	0	0.0123	0.0377	0.07991	0	0	0	0	0.00044	0	0	0	0	0	0	0	0.0159	0	0	0	0.00022	0	0	0	0.00022	0	0	0.00087	0	0	0	0	0.08009	0.00218	0.00196	0.005	0.00022
ATC	0.0001	0.0009	0	0	0	0.06559	0	0.0002	0	0.00279	0	0	0.01564	0	0.0007	0.23316	0	0	0	0	0	0.0001	0	0	0	0	0	0	0.0007	0.00438	0.0005	0.0006	0	0	0.0001	0	0	0.0001	0	0	0	0.0001	0	0	0.0006	0.02178	0.0006	0.0011	0
ATG	0.00013	0	0.00426	0	0.00026	0	0.02497	0	0.00013	0	0.00246	0	0.0473	0.00644	0	0.21243	0.00013	0	0	0	0	0	0	0.00013	0	0.00013	0	0	0.00052	0	0.01216	0.00104	0	0	0	0	0	0	0	0	0	0	0	0	0	0	0.04613	0.00155	0
ATT	0.00061	0.0007	0	0.00417	0.00052	0.00044	0.00113	0.02586	8.7E−05	0.00017	0	0.00504	0.04138	0.04972	0.00296	0	0	8.7E−05	0	0	0	0	0	0	0	0	0	0.00052	0	0.00044	0	0.00625	0	0	0	0	0.00061	0	0	0	0	0	0	8.7E−05	0.00339	0.00305	8.7E−05	0.19493	0
CAA	0.04727	0	0.00092	0	0.00037	0	0	0.00111	0.00074	0	0	0	0	0	0	0	0.00018	0.04926	0.13931	0.01562	0.01114	0.00129	0.00055	0.00092	0.03379	0	0	0.00092	0.02689	0	0.00018	0.00037	0.01276	0	0	0	0.00055	0	0	0	0.00111	0	0	0	0	0	0	0	0.05107
CAC	0	0.00818	0	0.00081	0	0	0	0	0	0	0	0	0	0	0	0	0.00403	0	0.00291	0.21099	0	0.00032	0.00016	0	0	0.00691	0	0	0	0.00097	0	0	0	0.00049	0	0	0	0	0	0	0	0	0	0.00016	0	0.00016	0	0	0
CAG	0.00013	0	0.00517	0	0	0	0	0	0	0	0	0	8.9E−05	0	0	0	0.02065	0.00339	0	0.28013	0.00013	0	0.00186	0.00018	0	0	0.004	0.00016	0	2.2E−05	0.00235	4.4E−05	0.00013	0.00013	0.00062	0	0	0	0	0	0	0	0	0	0	0	6.7E−05	0	0
CAT	0.0003	0.00089	0	0.01012	0	0	0	0.0003	0	0	0	0	0	0	0	0	0.00634	0.12535	0.00648	0	0	0	0	0.00163	0	0	0	0.06559	0.00045	0.00015	0	0.00399	0	0	0	0.00178	0	0	0	0	0	0	0	0	0	0	0	0	0
CCA	0.00035	0	0	0	0.00656	5.8E−05	5.8E−05	5.8E−05	0	0	0	0	0	0	0	0	0.00552	0.00029	0.00023	0	0	0.0046	0.02256	0.03585	0.00099	0	0	0	0.10112	0	0	0.00041	0	0	0	0	0.00169	0	0	0	0.00012	0	0	0	0	5.8E−05	0	0	0
CCC	0	0	0	0	0	0.00432	0	0	0	0	0	0	0	0	0	0	0	0.00171	0.00079	0.00013	0.00912	0	0.00184	0.12276	0	0.00079	0	0	0	0.18795	0	0.00079	0	0	0	0	0	0	0	0	0	0	0	0	0	0	0	0	0
CCG	0	0	0	0	0.00031	0	0.00062	0	0	0	0	0	0	0	0	0	0	0	0.00155	0	0.04006	0.00679	0	0.16993	0	0	0	0	0.00031	0	0.09908	0	0	0	0	0	0	0	0.00155	0	0	0	0	0	0	0	0	0	0
CCT	0	0	0	0	0	6.8E−06	1.4E−05	0.00067	0	0	0	0	2.7E−05	0	0	6.8E−06	6.1E−05	0	8.8E−05	0.00068	0.00313	0.00411	0.00066	6.8E−06	0	0	0	0.00019	6.8E−06	7.4E−05	6.8E−06	0.28998	4.1E−05	0	0	0	0	2.7E−05	6.8E−06	0.00012	0	0	0	0	0	0	0	4.7E−05	0
CGA	0	0	0	0	0	0	0	0	0.06695	0	0.01424	0	0	0	0	0	0.04358	0	0	0	0.00955	0	0	0	0	0.03476	0.04576	0.07918	0.06901	0	0	0	0	0	0	0	0	0	0	0	0.00955	0	0	0	0	0	0	0	0
CGC	0	0.00783	0	0	0	0	0	0	0	0.01613	0	0.00346	0	0	0	0	0	0.05346	0	0	0	0.00032	0	0	0.00721	0	0.00032	0.18257	0	0.01765	0	0	0	0	0	0	0	0	0	0	0	0.00189	0	0	0	0	0	0	0
CGG	0	0	0	0	0	0	0	0	0.01236	0	0.02114	0	0	0	0	0	0	0	0.03292	0.00566	0	0	0.00341	0	0.09577	0.01567	0	0.15147	0	0	0.01347	0	0	0	0	0	0	0	0	0	0	0	0	0	0	0	0	0	0
CGT	0	0.00012	0	0	0	0	0	0	0.00548	0	0.00129	0.00316	0.00012	0	0	0	0	0	0.00012	0.02241	0	0	0	0.00129	0.00281	0.18778	0.00257	0	0	0	0	0.02992	0	0	0	0	0	0	0	0	0	0	0	0.00082	0	0	0	0	0
CTA	0	0	0	0	0.00036	0	0	0	0	0	0	0	0.00637	0.00054	0.00099	0	0.00126	0	0	9.0E−05	0.00198	0	0	0	0.00045	0	0	0	0.00018	0.00476	0.01141	0.01605	0	0	0	0	0	0	0	0	0	0	0	0	0.0018	0	0	0	0
CTC	0	0	0	0	0	0	0	0	0	0	0	0	0	0.0036	0	0	0	0.00046	0	0	0	0.02042	0	5.1E−05	0	0.00046	0	0	0.00476	0.00031	0.00223	0.25298	0	0	0	0	0	0	0	0	0	0	0	0	0	0.0001	0	0	0
CTG	0	0	0	0	0	0	0	0	0	0	0	0	0	0	0.00606	0	0.00146	0	0.00219	0	0	0	0.00268	0.00073	0	0.00024	0.00073	0	0.05906	0.01981	0.00024	0.11705	0	0	0	0	0	0	0	0	0	0	0	0	0	0	0.00219	0	0
CTT	0	0	0	6.4E−05	0	0	0	0	0	0	0	6.4E−05	0.00032	0	0.00032	0.01601	0.00045	0	0	0.00353	6.4E−05	0	6.4E−05	0.00633	0	0	0	0.00219	0.0204	0.05308	0.01377	0	0	0	0	0	0	0	0	0	0	0	0	0.00039	0.00039	0	0	0.00129	0
GAA	0.05507	0.00077	0	0.00077	0.00167	0	0	0.00013	0	0	0	0.00077	0	0	0	0.00167	0.01976	0.00013	0.00026	0	0.00026	0	0.00026	0	0	0	0	0	0.00026	0	0.00013	0	0	0.02817	0.15295	0.02865	0.01618	0.00013	0	0.00051	0.04694	0	0.00013	0	0.01294	0.00064	0.00026	0.00077	0.02221
GAC	0.00025	0.01355	0	5.0E−05	0	0	0	0	0	0.00025	0	0	0	0	0	0	0.0003	0.00602	0	5.0E−05	0	0	0	0	0	0	0	0	0	0	0	0	0.05422	0	0.00045	0.20357	5.0E−05	0.01085	0	0	0	0.00583	0	0.0006	0	0.00159	0	9.9E−05	0
GAG	0	0	0.01051	0.00012	0.00058	0	0	0	0	0	0.00023	0	0	0	0.00058	0	0.00082	0	0.0028	0	0	0	0	0	0	0	0	0	0	0	0	0	0.14821	0.00719	0	0.16066	0	0	0.0121	0	0	0	0.00982	0	0.00012	0.00012	0.00523	0	0
GAT	1.3E−05	4.0E−05	2.6E−05	0.00325	0	0	0	4.6E−05	0	0	0	0	0	0	0	0	0	0	6.6E−06	0.0018	0	0	0	5.3E−05	0	0	0	0	0.00012	0.00014	0	0	0.00413	0.01333	0.00234	0	4.0E−05	2.0E−05	0	0.00059	4.0E−05	0	6.6E−06	0.27644	6.6E−06	6.6E−06	0	0.00031	0
GCA	0	0	0	0	0.11161	0	0.00054	0.00046	0	0	0	0	7.7E−05	0	0	0	0.00107	0	0	0	0.00061	0.00054	0	0	0	0	0	0	0	0	0	0	0.00206	0	0	0	0	0.00843	0.02755	0.04772	0.00313	0	0	0.00046	0.12157	7.7E−05	0.00061	0	0
GCC	0	0.00128	0	0	0	0.02993	0	0	0	0	0	0	0.00013	0.00064	0	0	0	0	0	0	0.00013	0.00128	0	0.00077	0	0	0	0	0	0.00051	0	0	0	0.00128	0	0	0.03645	0	0.00281	0.18771	0	0.00102	0	0	0	0.08455	0	0	0.00013
GCG	0	0	0	0	0.00762	0	0.01543	0	0	0	0	0	0	0	0.00128	0	0	0	0	0	0	0	0.00064	0	0	0	0	0	0	0	0	0	0	0	0.00064	0	0.07891	0.02188	0	0.12765	0.00032	0	0.00032	0.00064	0.00032	0	0.06672	0.00032	0
GCT	0.00016	0.00019	0	0	0.00047	0.00069	3.1E−05	0.01787	0	0	0	6.2E−05	0	0	0	3.1E−05	0.00016	0.00019	0	3.1E−05	0	0	3.1E−05	0.00143	0	0	0	0	0	0	0	3.1E−05	0.00012	6.2E−05	0	0.01099	0.0204	0.04873	0.00481	0	0	0	3.1E−05	0.00573	0.00056	0.00019	3.1E−05	0.19843	0
GGA	1.6E−05	0	0	0	1.6E−05	0	0	0	0.00319	0	0	0	0	0	0	0	0	0	0	0	0	0	0	0	0.27385	0	0	0	0.00021	0	0	0	0.00522	0	0	0	0.00033	1.6E−05	0	0	0	0.0013	0.00457	0.00913	0.0263	1.6E−05	0	0	0
GGC	0	0.00273	0	0	0	0	0	0	0	0.02539	0	0	0	0.00034	0	0	0	0	0	0	0	0	0	0	0	0.00091	0	0	0	0	0	0	0	0.14124	0	0.00011	0	0.0008	0	0	0.01327	0	0.00137	0.13157	0.00068	0.01127	0.00023	0.00023	0
GGG	0.00445	0	0	0	0	0	0	0	0	0	0.01059	0	0	0	0	0	0	0	0	0	0	0	0	0	0	0	0	0	0	0	0	0	0.00089	0	0.02685	0	0	0	0.00178	0	0.14459	0.01579	0	0.13684	0	0	0.00972	0	0
GGT	0	0.00016	0	3.3E−05	0	0	0	9.9E−05	0	0.0002	0	0.13417	0	0	0	3.3E−05	0	0	0	3.3E−05	0	0	3.3E−05	3.3E−05	3.3E−05	0	0	0.0019	0	0	0	3.3E−05	0.00023	0.00013	6.6E−05	0.0094	0	6.6E−05	0	0.00125	0.01129	0.03037	0.00275	0	3.3E−05	0	0	0.1598	0
GTA	0	0	0	0	0.00189	0	0	0	0	0	0	0	0.0735	0.00073	0.0008	0.0034	7.3E−05	0	0	0	7.3E−05	0	0	0	0	0	0	0	0.00448	0	0	0	0.00152	7.3E−05	0	7.3E−05	0.0131	7.3E−05	0	0.00015	0.00036	0	0	0	0	0.00756	0.05699	0.03784	0
GTC	0	0	0	0	0	0	0	0	0	0	0	0	0.00068	0.03393	0	0.00506	0	0.00034	0	0	0	0	0	0	0	0	0	0	0.00011	0.00707	0	0	0	0.00079	0	0.00011	0.00011	0.01347	0	0.00045	0	0.00045	0	0	0.04681	0.00057	0.00528	0.21328	0
GTG	0	0	0	0.00039	9.9E−05	0	9.9E−05	0.00049	0	0	9.9E−05	0	0.00128	0.00049	0.01436	0.00059	0	0	0	0	0	0	0	0	0	0	0	0	0	0	0.04495	0	9.9E−05	0	0.00148	0	0	0	0.00646	0.00059	0	0	0.00118	9.9E−05	0.04743	0.01693	0	0.14473	0
GTT	0.00045	0	0	0.00045	7.5E−05	0	7.5E−05	0.00173	0	0	0	0.00045	0.00255	0.00203	0.00083	0.06671	0.00053	0	0	7.5E−05	0	0	0	7.5E−05	0	0	0	0	0.00045	0.00053	0	0.00694	0.00053	7.5E−05	0.00015	0.00165	0.00053	0.0006	0	0.02216	0.00083	0.00015	7.5E−05	0.01173	0.0372	0.07483	0.02876	7.5E−05	0
TAA	0.01259	0	0	0	0	0	0	0	0	0	0	0	0	0	0	0	0.14062	0	0	0	0	0	0	0	0	0	0	0	0	0	0	0	0.01259	0	0	0	0	0	0	0	0	0	0	0	0	0	0	0	0
TAC	0	0.00164	0	0	0	2.5E−05	0	0	0	0	0	0	0	0	0	0	0.00015	0.01422	2.5E−05	0.00015	0	0	0	0	0	0	2.5E−05	0	0	2.5E−05	0	0	0	0.0001	0	2.5E−05	0	0	0	0	0	0.0001	0	0	0	2.5E−05	0	0	0.00038
TAG	0	0	0	0	0	0	0	0	0	0	0	0	0	0	0	0	0	0	0.27796	0	0	0	0	0	0	0	0	0	0	0	0	0	0	0	0	0	0	0	0	0	0	0	0	0	0	0	0	0	0.01472
TAT	0.00026	0	8.8E−05	0.00255	8.8E−05	0	0	8.8E−05	0	0	0	0	0	0	0	0.00053	0.00018	8.8E−05	0	0.01731	0	0	0	0	0	0	0	0	0	0	0	8.8E−05	0	0	8.8E−05	0.00079	0	0	0	8.8E−05	0	0	0	0	0	0	0	0	0.00044
TCA	4.2E−05	0	4.2E−05	0	0.00363	8.4E−05	0	0.00021	0	0	0	0	4.2E−05	0	0	0	0	0	0	0	0.01441	0	0	0.00067	0	0	0	0	0	0	0	0.00025	4.2E−05	0	0	0	0.00524	0.00046	0	0.0005	0	0	0	0	0	0	0	0	0.00084
TCC	0	0.00016	0	0	0	0.00367	0	0	0	0	0	0	0	0	0	0	0	0	0	0	0	0.02097	0	0	0	0	0	0	0	0	0	0	0	0.00176	0	0	0.00176	0.00224	0	0.0016	0	0	0	0	0	0.00016	0	0	0
TCG	0	0	0	0	0.00371	0.00062	0	0	0	0	0	0	0	0	0	0.00371	0	0	0	0	0	0	0.00371	0	0	0	0	0	0	0	0	0	0	0	0	0	0	0.00371	0.00062	0.00371	0	0	0	0	0	0	0	0	0
TCT	0	0	8.7E−05	0.00061	0.00148	8.7E−05	0	0.00614	0.00052	0	0	0	0	0	0	8.7E−05	0	0	0	0	0.00061	0	0	0.01346	0	0	0	0	0	0	0	0	0	0	0	0	0.00052	0.00078	0	0.01514	0	0	0	0	0	0	0	0	0.00052
TGA	0	0	0	0	0	0	0	0	0	0	0	0	0	0	0	0	0	0	0	0	0	0	0	0	0	0	0	0	0	0	0	0	0	0	0	0	0	0	0	0	0	0	0	0	0	0	0	0	0
TGC	0	0	0	0	0	0	0	0	0	0.00531	0	0	0	0	0	0.00018	0	0.0011	0	0	0	0	0	0	0	0.00147	0	0	0	0	0	0	0	0.00018	0	0	0	0	0	0	0	0.00385	0	0	0	0.0011	0	0	0.00074
TGG	0	0	0.00048	0	0	0	0	0	0	0	0.00769	0	0	0	0.00048	0	0	0	0.0029	0	0	0	0	0	0.00048	0	0.04639	0	0	0	0	0	0	0	0	0	0	0	0	0	0	0	0.00338	0	0	0	0	0	0
TGT	0	0.00032	0	0.00032	0.00097	0	0	0	0	0.00194	0.00032	0.01713	0	0	0	0.00032	0	0	0	0.00065	0	0	0	0	0	0	0	0.00833	0	0.00032	0	0.00065	0	0	0	0	0	0	0	0	0	0	0.00032	0.00355	0	0	0	0.00032	0.00065
TTA	0.00141	0	0	0.00018	0	0	0	0	3.6E−05	0	0	0	0.00277	0.00018	0.00043	0.00022	3.6E−05	0	0	0	3.6E−05	0	0	0	3.6E−05	0	0	0	0.01865	0.00248	0.00241	0.00893	0	0	0	0	0	0	0	0	0	0	0	0	0.00216	0.00025	0.00018	0.00025	0.00115
TTC	0	0	0	0	0	0	0	0	0	0	0	0	0	0.00014	0	0	0	0	0	0	0	0	0	0	0	0	0	6.8E−06	4.8E−05	0.00277	6.8E−06	6.8E−06	6.8E−06	6.8E−06	0	0	0	0	0	0	0	0	0	0	0	0.00017	0	8.2E−05	0
TTG	0	0	7.6E−05	0	0	0	0	0	0	0	0	0	0.00027	3.8E−05	0.00121	0.00053	0	0	0.00027	0	0	0	0	3.8E−05	0	0	3.8E−05	0	0.00517	0.00178	0.03252	0.00359	0	0	0	0	0	0	0	0	0	0	0	0	0	0	0.00427	0.00019	7.6E−05
TTT	0.00011	0	0	0.00032	0.00011	0	0	0.00011	0	0	0	0.00032	0.00021	0.00011	0	0.00516	0.00011	0	0	0	0.00053	0	0.00011	0.00074	0	0	0	0.00021	0.00137	0.00042	0.00011	0.08266	0	0	0	0.00021	0	0	0	0	0	0	0	0.00011	0.00011	0	0	0.00641	0.00106
[truncated: 15 more columns]
